# Supplementary material for: Species Identification and Orthologous Allergen Prediction and Expression in the Genus Aspergillus
Source: J Fungi (Basel). 2025 Jan 27;11(2):98. doi: 10.3390/jof11020098 (PMC11856533; doi:10.3390/jof11020098)
Supplement: Supplementary file 1 [file jof-11-00098-s001.zip]

Archive with 13 entries (13 files):
- Figure S1.jpg
- Figure S2.jpg
- Figure S3.jpg
- Figure S4.jpg
- Figure S5.jpg
- Figure S6.jpg
- Table S1.pdf
- Table S2..pdf
- Table S3.pdf
- Table S4.pdf
- Table S5.pdf
- Table S6.pdf
- Table S7.pdf
